# Supplementary material for: Integration of Bioinformatics and Machine Learning to Identify CD8+ T Cell-Related Prognostic Signature to Predict Clinical Outcomes and Treatment Response in Breast Cancer Patients
Source: Genes (Basel). 2024 Aug 19;15(8):1093. doi: 10.3390/genes15081093 (PMC11353403; doi:10.3390/genes15081093)
Supplement: Supplementary file 1 [file genes-15-01093-s001.zip]

Archive with 2 entries (2 files):
- genes-3139215-supplementary.pdf
- Supplementary table.xls
