# Supplementary material for: Integration of Bioinformatics and Machine Learning to Identify CD8+ T Cell-Related Prognostic Signature to Predict Clinical Outcomes and Treatment Response in Breast Cancer Patients
Source: Genes (Basel). 2024 Aug 19;15(8):1093. doi: 10.3390/genes15081093 (PMC11353403; doi:10.3390/genes15081093)
Supplement: Supplementary file 1 [file genes-15-01093-s001.zip › Supplementary table.xls]

## Sheet: Table S1
Table S1: Comparison of baseline characteristics
TCGA-BRCA					METABRIC					GSE96058					GSE20685
	Alive	Dead	p.overall			Alive	Dead	p.overall			Alive	Dead	p.overall			Alive	Dead	p.overall
	N=897	N=137				N=804	N=1120				N=2747	N=322				N=244	N=83
OS.time (year)	3.27 (3.12)	4.38 (3.67)	0.001		OS.time (year)	13.3 (5.92)	8.35 (5.80)	<0.001		OS.time(year)	4.58 (1.20)	2.89 (1.42)	<0.001		OS.time(year)	9.02 (2.37)	4.57 (2.98)	<0.001
T:			<0.001		ER	0.76 (0.43)	0.78 (0.41)	0.296		age:			<0.001		age:			0.29
T1	240 (26.8%)	26 (19.0%)			Age:			<0.001		<65	1502 (54.7%)	80 (24.8%)			<65	225 (92.2%)	80 (96.4%)
T2	532 (59.3%)	74 (54.0%)			<65	610 (75.9%)	518 (46.2%)			>=65	1245 (45.3%)	242 (75.2%)			>=65	19 (7.79%)	3 (3.61%)
T3	106 (11.8%)	23 (16.8%)			>=65	194 (24.1%)	602 (53.8%)
T4	19 (2.12%)	14 (10.2%)
N:			0.001
N0	450 (50.2%)	43 (31.4%)
N1	293 (32.7%)	59 (43.1%)
N2	97 (10.8%)	20 (14.6%)
N3	57 (6.35%)	15 (10.9%)
Stage:			<0.001
Stage_I	161 (17.9%)	14 (10.2%)
Stage_II	534 (59.5%)	65 (47.4%)
Stage_III	198 (22.1%)	43 (31.4%)
Stage_IV	4 (0.45%)	15 (10.9%)
Age:			0.002
<65	643 (71.7%)	80 (58.4%)
>=65	254 (28.3%)	57 (41.6%)

## Sheet: Table S2
Table S2: Primer sequences
ID	Primer sequence(5'to3')（F）	Primer sequence(5'to3')（R）
GAPDH	AGTCCACTGGCGTCTTCACC	TGATCTTGAGGCTGTTGTCATACTTC
CD163L1	GTGTCCTGTTGGTGGTTCTCTTC	GTGGTGATGCCGTGGTTGATG
KLRB1	TTGTGGTTATGGAGAGGGTGGAG	TGACCTTCTGAACACGATTGATGAC

## Sheet: Table S3
Table S3: Intersection genes between green module, turquoise module and differentially expressed genes
Genesymbol	logFC	AveExpr	t	P.Value	adj.P.Val	B	Regulate
FDCSP	-2.57257	0.623229	-8.73862	7.56458e-18	2.35915e-17	29.1198	down-regulated
CXCL13	2.69865	2.39202	6.89911	8.34253e-12	1.93166e-11	15.7201	up-regulated
CCL21	-3.63872	2.14028	-20.4468	2.97342e-80	7.41445e-79	171.779	down-regulated
JCHAIN	-2.64777	5.90607	-10.7528	7.70699e-26	3.45974e-25	46.9189	down-regulated
CXCL9	2.34032	5.01524	7.60522	5.61517e-14	1.45875e-13	20.2739	up-regulated
CHI3L2	-1.03903	3.62693	-5.51401	4.26831e-08	8.04713e-08	6.8064	down-regulated
ADAMDEC1	3.18647	1.69088	11.4812	4.62449e-29	2.3771e-28	54.9689	up-regulated
CXCL10	3.10738	4.31285	10.5741	4.47625e-25	1.94949e-24	45.6946	up-regulated
MMP9	2.88525	4.9041	10.1576	2.46388e-23	9.89319e-23	41.6289	up-regulated
LTB	1.78207	1.97958	7.81239	1.1936e-14	3.20263e-14	22.1118	up-regulated
MZB1	0.873277	3.51162	4.18596	3.0411e-05	4.76909e-05	0.773064	up-regulated
RARRES1	-1.39489	4.21525	-8.37598	1.47181e-16	4.33671e-16	25.8155	down-regulated
CD3D	0.635178	1.83081	3.63036	0.000294612	0.000431621	-1.16816	up-regulated
CD2	0.573183	3.29534	3.30663	0.000971427	0.00136917	-2.4995	up-regulated
GZMB	0.747181	0.593681	3.61214	0.000315887	0.00046176	-1.09927	up-regulated
LAMP3	1.34566	2.62226	6.41853	1.95792e-10	4.20088e-10	12.5005	up-regulated
IDO1	0.96619	2.07657	4.13424	3.80199e-05	5.92588e-05	0.762446	up-regulated
GBP5	1.7813	3.42659	7.67106	3.44633e-14	9.04947e-14	20.9151	up-regulated
TNFRSF17	-0.855861	-0.661575	-4.23299	2.47702e-05	3.90926e-05	1.30119	down-regulated
CX3CL1	-2.93541	5.66097	-20.7674	2.1578e-82	5.68787e-81	176.61	down-regulated
CCL13	-2.0224	-0.674915	-11.03	4.79584e-27	2.26919e-26	50.254	down-regulated
GZMA	0.726048	1.92963	4.32499	1.64846e-05	2.63251e-05	1.55246	up-regulated
PDE4B	-0.815765	5.18131	-5.85891	5.9703e-09	1.18236e-08	8.58547	down-regulated
HLA-DQB2	0.931591	3.32049	4.99594	6.6975e-07	1.17189e-06	4.45613	up-regulated
RTN1	-1.14063	3.57381	-8.59838	2.41468e-17	7.37706e-17	27.6823	down-regulated
IL4I1	2.82536	2.67154	14.1195	4.50049e-42	3.76458e-41	84.6251	up-regulated
CCR7	1.28776	1.8874	6.86779	1.03105e-11	2.37478e-11	15.4494	up-regulated
CXCR3	1.44843	1.33463	7.73384	2.15629e-14	5.72542e-14	21.561	up-regulated
SLAMF6	0.512382	1.6649	2.96434	0.00309158	0.0041679	-3.33552	up-regulated
SELL	1.14743	3.36909	6.49252	1.22046e-10	2.64821e-10	12.8342	up-regulated
HLA-DQB1	0.738893	6.18084	5.45721	5.84093e-08	1.0924e-07	6.38367	up-regulated
EDN1	-1.82119	3.20522	-17.2595	5.85373e-60	8.60478e-59	125.19	down-regulated
RASGRP1	1.18163	3.13992	6.74733	2.31008e-11	5.22006e-11	14.5056	up-regulated
GZMK	1.13835	-0.168132	5.52398	4.03843e-08	7.62721e-08	7.54546	up-regulated
CLIC3	1.36977	1.36705	7.58852	6.35132e-14	1.64399e-13	20.4938	up-regulated
CD27	0.931236	0.734961	6.02588	2.21734e-09	4.49069e-09	10.2865	up-regulated
CST7	0.739115	2.03336	5.23748	1.91242e-07	3.46148e-07	5.81931	up-regulated
CD1E	0.562675	0.0760313	2.90007	0.00379688	0.00507986	-3.36183	up-regulated
CD7	0.769391	1.6447	4.64235	3.81281e-06	6.3365e-06	2.9879	up-regulated
FKBP5	-0.957503	6.30187	-7.68222	3.17154e-14	8.34203e-14	20.4582	down-regulated
ALPL	-1.91201	3.89069	-17.9059	6.4253e-64	1.05631e-62	134.218	down-regulated
CTLA4	1.1911	0.265533	6.37366	2.60157e-10	5.55051e-10	12.4231	up-regulated
ACSL5	-1.22351	4.06954	-13.6924	7.84667e-40	6.08117e-39	78.9925	down-regulated
ANKRD22	2.25736	2.63202	12.4264	1.72803e-33	1.05756e-32	64.9809	up-regulated
PSMB9	0.595847	4.79458	4.67576	3.25082e-06	5.42682e-06	2.63957	up-regulated
FCMR	0.963811	3.43927	6.60156	6.02859e-11	1.33214e-10	13.4904	up-regulated
KLRB1	-0.729978	0.321571	-5.60015	2.63785e-08	5.0332e-08	7.79508	down-regulated
CMTM7	-1.35465	4.25823	-13.4804	9.73323e-39	7.20647e-38	76.4668	down-regulated
ADAM8	2.33122	4.05731	14.5631	1.87763e-44	1.69245e-43	89.9428	up-regulated
SLAMF8	1.84406	1.31101	11.1443	1.50066e-27	7.27792e-27	51.4883	up-regulated
LAG3	1.5104	1.56942	8.4974	5.51406e-17	1.65937e-16	27.4189	up-regulated
TAP1	0.995711	6.26252	8.24218	4.28088e-16	1.23266e-15	24.7482	up-regulated
ICOS	1.63137	0.0382858	7.92054	5.24248e-15	1.43115e-14	23.0442	up-regulated
IL32	0.751731	4.88468	5.42062	7.13791e-08	1.32886e-07	6.32825	up-regulated
CD6	0.934363	2.79057	6.14151	1.10057e-09	2.26711e-09	10.7497	up-regulated
EPSTI1	1.0708	4.09298	8.08722	1.44687e-15	4.06682e-15	23.8444	up-regulated
CDK6	-0.947168	4.6986	-8.05769	1.82064e-15	5.08643e-15	23.321	down-regulated
P2RY13	-1.00974	1.86885	-9.59126	4.62188e-21	1.66765e-20	36.4196	down-regulated
AIM2	1.46707	0.0494526	7.91711	5.38201e-15	1.46783e-14	23.0106	up-regulated
MICB	1.30671	2.86199	9.6209	3.53613e-21	1.28321e-20	36.8035	up-regulated
SASH3	0.534346	3.59845	4.54709	5.9743e-06	9.81032e-06	2.24696	up-regulated
ESM1	3.15425	2.75122	17.1738	1.93288e-59	2.8003e-58	124.375	up-regulated
TNFRSF21	-1.04312	5.42942	-10.0784	5.19707e-23	2.05584e-22	40.4538	down-regulated
PPP1R16B	-1.96577	3.25301	-20.2205	9.41535e-79	2.26832e-77	168.323	down-regulated
PTPN7	1.27339	2.80028	8.88907	2.13896e-18	6.83165e-18	30.4841	up-regulated
CD48	0.591292	2.08344	4.41697	1.0887e-05	1.75902e-05	1.91566	up-regulated
CORO1A	0.92486	5.05595	7.09896	2.11614e-12	5.05111e-12	16.5055	up-regulated
CD163L1	-0.891203	2.36247	-7.63159	4.61991e-14	1.20569e-13	20.4571	down-regulated
GIMAP7	-1.55349	3.41442	-17.7233	8.61943e-63	1.38243e-61	131.684	down-regulated
EOMES	0.909328	0.402608	4.9114	1.02561e-06	1.77294e-06	4.37253	up-regulated
ITM2C	-0.510734	5.62383	-4.67723	3.22799e-06	5.38924e-06	2.48742	down-regulated
ALDH2	-1.89318	6.18472	-16.3865	9.4094e-55	1.18439e-53	113.135	down-regulated
HLA-G	0.900901	1.1357	5.53512	3.79582e-08	7.18567e-08	7.49043	up-regulated
PLEKHF1	-0.662397	3.05128	-6.49575	1.19537e-10	2.59509e-10	12.6615	down-regulated
TRIM22	-0.781057	5.71132	-8.16776	7.7021e-16	2.19463e-15	24.1275	down-regulated
ITGAL	0.823702	4.38213	6.48575	1.27466e-10	2.76195e-10	12.5838	up-regulated
TGM2	0.558414	6.13114	4.90478	1.06017e-06	1.83213e-06	3.57439	up-regulated
TBC1D10C	0.766865	2.55661	5.77401	9.78584e-09	1.91053e-08	8.63822	up-regulated
FERMT3	0.735582	4.23143	6.64643	4.49623e-11	1.00196e-10	13.6109	up-regulated
NCOA7	-1.44007	5.44127	-14.2183	1.34254e-42	1.14032e-41	85.2587	down-regulated
DOCK11	-1.82499	4.2571	-20.6793	8.38762e-82	2.16092e-80	175.271	down-regulated
PTGER4	-1.53553	3.22457	-20.7166	4.72289e-82	1.22751e-80	175.932	down-regulated
CASP1	-0.757126	4.08394	-8.86989	2.51536e-18	8.00986e-18	29.8908	down-regulated
SLC2A6	1.61765	2.24167	11.429	7.97352e-29	4.05827e-28	54.3191	up-regulated
SLA	0.640128	4.10189	5.70505	1.45487e-08	2.81465e-08	7.98486	up-regulated
PAPLN	-0.899919	3.31313	-10.2452	1.0717e-23	4.36787e-23	42.2153	down-regulated
TNFRSF1B	-0.855021	5.24558	-9.37961	3.06366e-20	1.06818e-19	34.1487	down-regulated
HLA-A	0.503468	9.32731	4.8327	1.51622e-06	2.59245e-06	3.23	up-regulated
CD37	0.768549	3.91276	6.43958	1.71244e-10	3.68343e-10	12.3658	up-regulated
GLIPR2	-0.658165	4.93152	-6.60932	5.73107e-11	1.2682e-10	13.1428	down-regulated
SLFN11	-0.700079	4.68694	-8.26378	3.60659e-16	1.0429e-15	24.931	down-regulated
MCOLN2	1.46362	1.58878	10.835	3.40015e-26	1.55081e-25	48.3635	up-regulated
NOD2	1.49631	2.61336	10.8643	2.53831e-26	1.16332e-25	48.57	up-regulated
HCST	0.534217	-1.05361	4.11961	4.04814e-05	6.29461e-05	0.942125	up-regulated
ISG20	1.0253	4.07512	8.24556	4.16761e-16	1.20086e-15	25.0738	up-regulated
RAC2	0.642771	4.96004	5.6005	2.63264e-08	5.02436e-08	7.27604	up-regulated
DOCK8	-0.732769	5.26731	-8.18034	6.97666e-16	1.99312e-15	24.2414	down-regulated
RASAL3	0.680358	3.0382	5.94207	3.65695e-09	7.31861e-09	9.5138	up-regulated
ETS1	-0.921311	6.67554	-10.1614	2.37519e-23	9.54379e-23	41.2214	down-regulated
GBP2	-1.02185	6.6637	-10.3416	4.26206e-24	1.77345e-23	42.9247	down-regulated
RENBP	0.542571	2.81237	4.73931	2.39359e-06	4.03323e-06	3.2517	up-regulated
BIN1	-1.3547	4.18983	-15.0222	5.72269e-47	5.55394e-46	95.3317	down-regulated
SPI1	0.811213	4.28526	7.60411	5.66142e-14	1.47032e-13	20.1647	up-regulated
LTA	1.66479	-0.88448	9.10016	3.52413e-19	1.16771e-18	32.5457	up-regulated
GIMAP6	-1.58831	4.38215	-20.3299	1.77571e-79	4.37044e-78	169.929	down-regulated
VSIR	-1.73273	4.89783	-21.3809	1.5718e-86	4.63694e-85	186.113	down-regulated
APOL3	-0.881495	5.13484	-9.43224	1.92055e-20	6.74444e-20	34.6147	down-regulated
MAP3K8	-1.11536	3.58391	-13.3415	4.9926e-38	3.59977e-37	74.9211	down-regulated
ITGAX	1.20483	4.214	10.6234	2.76215e-25	1.21348e-24	45.9677	up-regulated
PLCL2	-0.975006	2.98986	-12.3838	2.77409e-33	1.68747e-32	64.1528	down-regulated
MAP4K1	0.903812	2.19127	7.51458	1.09288e-13	2.79078e-13	19.844	up-regulated
APBB1IP	-1.03524	3.98155	-12.3182	5.72907e-33	3.44208e-32	63.2987	down-regulated
WAS	0.654705	3.21454	6.26253	5.22008e-10	1.09417e-09	11.3769	up-regulated
TNFRSF4	1.42089	1.46506	10.7587	7.26887e-26	3.26736e-25	47.6161	up-regulated
RIPOR2	-0.727153	2.79987	-6.51915	1.02832e-10	2.24241e-10	12.8438	down-regulated
STAT5A	-1.48821	5.77676	-18.6462	1.48086e-68	2.77963e-67	144.814	down-regulated
IGSF6	0.603767	3.49484	5.78134	9.37953e-09	1.83414e-08	8.5104	up-regulated
SLC18B1	-0.718052	3.87252	-8.90915	1.80452e-18	5.77427e-18	30.2497	down-regulated
MBP	-0.965284	4.86508	-11.0671	3.2929e-27	1.57156e-26	50.0638	down-regulated
TLE4	-1.4888	3.74088	-20.0074	2.39422e-77	5.61753e-76	165.084	down-regulated
GIMAP8	-1.87411	3.76882	-26.8297	2.76681e-125	1.71231e-123	275.231	down-regulated
RGL1	-1.58995	4.67567	-22.4466	7.6013e-94	2.58641e-92	202.932	down-regulated
SP140	1.30872	1.6779	9.26483	8.41917e-20	2.87443e-19	33.7909	up-regulated
GIMAP4	-0.940411	4.83049	-11.4154	9.18435e-29	4.66759e-28	53.619	down-regulated
STAB1	-0.727532	5.57724	-8.28672	3.00539e-16	8.72303e-16	25.0601	down-regulated
TUT4	-0.948013	4.60931	-10.7687	6.5773e-26	2.96537e-25	47.1111	down-regulated
FES	-0.718943	3.68895	-9.65259	2.65408e-21	9.69302e-21	36.7213	down-regulated
MAP3K5	-1.05726	4.49414	-13.9757	2.58893e-41	2.1098e-40	82.3615	down-regulated
ITGB7	0.697605	1.10235	5.45995	5.75356e-08	1.07618e-07	7.07624	up-regulated
TRAF3IP3	0.817818	2.43759	6.44566	1.64731e-10	3.54648e-10	12.6382	up-regulated
MYO1G	1.12216	2.99153	9.00031	8.30723e-19	2.70432e-18	31.3782	up-regulated
IRF1	0.646733	5.20488	6.69054	3.36416e-11	7.54307e-11	13.7424	up-regulated
EAF2	0.614321	1.77745	5.52478	4.02057e-08	7.5943e-08	7.3484	up-regulated
MFNG	-0.955198	3.30976	-12.7748	3.45111e-35	2.25856e-34	68.469	down-regulated
TCN2	-1.02591	4.55903	-13.2991	8.20247e-38	5.9017e-37	74.3385	down-regulated
ARHGAP25	-0.615028	3.68665	-7.79189	1.39358e-14	3.73158e-14	21.4565	down-regulated
RFTN1	-0.633501	5.0016	-7.84845	9.08258e-15	2.44893e-14	21.7315	down-regulated
HLA-E	-0.8759	9.05043	-10.2426	1.09874e-23	4.4738e-23	42.0384	down-regulated
FCN1	-0.752848	1.09093	-4.7732	2.02991e-06	3.4367e-06	3.50763	down-regulated
PLCG2	-1.10304	4.3936	-13.1175	6.78974e-37	4.7395e-36	72.2457	down-regulated
CD300LF	1.45035	1.21212	13.5021	7.53011e-39	5.59956e-38	77.2722	up-regulated
MSN	-0.578604	8.37633	-6.89737	8.44133e-12	1.95428e-11	15.0023	down-regulated
PITPNM1	0.580531	4.58612	6.39123	2.32811e-10	4.97888e-10	11.9273	up-regulated
PIM2	0.745188	4.58642	6.99657	4.2919e-12	1.00853e-11	15.8646	up-regulated
JSRP1	1.09013	-1.22109	5.25412	1.75076e-07	3.17561e-07	6.19022	up-regulated
PIK3IP1	-0.860602	5.48748	-12.831	1.82134e-35	1.20396e-34	68.9264	down-regulated
NCF1	0.885353	1.05546	6.93008	6.76021e-12	1.57232e-11	15.9086	up-regulated
